# Supplementary material for: Network analysis of narrative discourse and attention-deficit hyperactivity symptoms in adults
Source: PLoS One. 2021 Apr 7;16(4):e0245113. doi: 10.1371/journal.pone.0245113 (PMC8026017; doi:10.1371/journal.pone.0245113)
Supplement: S1 File — (XLSX) [file pone.0245113.s001.xlsx]

## Sheet: Planilha1
TNW	WC	RE	L1	LSC	ASP	CURRENT ADHD SYMPT	INATT-CURR	HYPER-CURR	SEX	AGE	EDUCAT LEVEL	IQ	BDI	STAI-Trait	STAI-State	UPPS
568	30	0.214	0.286	18.214	4.599	9	7	2	MALE	28	18	135	12	46	37	101
117	30	1	1	20	4.083	0	0	0	MALE	23	19	109	14	52	65	103
570	30	0	1	18	6.048	7	3	4	MALE	20	12	120	10	53	56	120
423	30	0	0	23	2.921	0	0	0	MALE	24	18	111	16	44	45	102
1235	30	0.121	0.242	17.03	5.634	11	7	4	MALE	25	16	109	17	58	51	96
521	30	0.417	0.417	18.5	4.186	13	7	6	MALE	23	16	120	17	59	54	110
527	30	0.077	0.385	16.154	4.488	11	7	4	MALE	23	17	126	0	26	29	85
157	30	0.333	0	13	6.039	7	5	2	FEMALE	26	24	120	18	48	49	91
459	30	0.455	0.636	18.727	3.78	9	7	2	FEMALE	29	22	112	21	48	54	115
1005	30	0.32	0.64	16.44	4.49	12	6	6	MALE	23	16	134	0	0	0
415	30	0.818	0.182	19	4.324	12	8	4	FEMALE	20	13	128	4	47	47	121
750	30	0.143	0.619	16.81	5.115	1	0	1	MALE	24	20	123	5	43	40	75
372	30	0.1	0.8	15.7	5.109	12	7	5	MALE	31	24	121	6	38	47	114
371	30	0.667	0.556	19.556	3.925	2	1	1	FEMALE	27	15	114				0
598	30	0.267	1	16.133	5.35	13	8	5	MALE	21	12	128
336	30	0	0.625	15.625	5.195	9	6	3	FEMALE	24	17	131	13	43	52	98
221	30	0.667	0	20.667	3.325	0	0	0	FEMALE	22	16	131	1	27	26	100
419	30	1.273	1	18.636	3.352	12	6	6	MALE	24	16	137
179	30	0.333	0	17.667	5.821	3	2	1	FEMALE	33	15	103	8	31	35	95
490	30	0.417	0	17.333	4.192	0	0	0	FEMALE	20	15	116	3	27	30	113
453	30	0.583	0.5	19.083	4.042	10	7	3	MALE	25	16	135	7	41	43	106
193	30	0.75	0.5	19	4.11	7	6	1	FEMALE	33	17	117
500	30	0.333	0.2	18.533	4.462	13	8	5	FEMALE	27	17	109
477	30	1.091	0.727	18.455	3.258	1	0	1	FEMALE	24	16	116	11	44	39	101
477	30	0.667	0.25	20.417	3.489	1	0	1	FEMALE	24	16	116	11	44	39	101
239	30	1.167	0.667	17.333	4.219	12	7	5	FEMALE	21	17	131	23	59	54	101
325	30	1.667	0.333	18.444	4.566	1	1	0	FEMALE	32	22	116	2	35	37	103
405	30	0.9	1	14.1	5.645	16	7	9	FEMALE	26	17	121	30	65	69	109
535	30	1.294	0.412	16.765	4.321	13	9	4	MALE	29	20	121	13	42	46	109
468	30	1	0.333	15.083	4.591	10	8	2	FEMALE	23	20	106	5	38	40	88
200	30	1.25	0	14.5	5.578	6	5	1	FEMALE	24	16	103	14	46	47	104
478	30	0.818	0.909	18.182	3.517	17	9	8	MALE	23	16	114	4	44	37	131
244	30	0.5	1.667	18.333	3.538	18	9	9	FEMALE	36	18	112	16	42	56	118
404	30	0.5	0.5	17.1	4.067	11	8	3	MALE	34	19	114	13	57	59	112
229	30	0.2	0.4	20	3.756	10	9	1	FEMALE	30	24	131	7	55	54	126
351	30	0.556	0.333	15.111	4.573	13	7	6	FEMALE	24	16	126	7	48	53	105
358	30	0.222	0.333	18	4.033	7	6	1	FEMALE	25	16	112	6	31	37	128
183	30	1.333	0	17.667	3.403	0	0	0	FEMALE	25	20	120	16	60	57	103
420	30	0.182	0.182	20.182	3.877	10	6	4	FEMALE	25	16	128	6	31	37	128
221	30	0.2	0.6	17.6	4.003	2	1	1	MALE	24	17	116	7	55	48	95
367	30	0.2	0.4	18.2	4.609	15	8	7	MALE	32	20	111	6	36	41
357	30	0.444	0.111	22	3.904	9	7	2	FEMALE	20	13	116	21	65	75	91
530	30	0.692	1.154	16.385	3.737	17	9	8	MALE	24	16	121	10	42	47	92
280	30	0.286	0.714	18.143	4.249	4	0	4	FEMALE	23	17	123	15	45	52	97
375	30	0.7	0.1	17.9	3.193	2	0	2	FEMALE	34	14	120	15	36	56	0
263	30	0	0	17.333	4.667	6	4	2	FEMALE	23	16	114	16	59	52	116
407	30	0.8	0.2	17.4	3.859	11	6	5	MALE	26	17	120	13	56	55	95
433	30	0.3	0	18.8	3.756	4	0	4	MALE	23	17	109	14	39	51	110
329	30	1.5	0.375	19.125	3.397	6	5	1	FEMALE	27	16	120	3	36	37	106
269	30	0.333	1	17.5	4.546	11	7	4	MALE	18	12	114	5	38	38	98
513	30	0.143	0.643	17.286	4.558	8	7	1	FEMALE	35	21	126	3	39	46	102
288	30	0.167	0	14.833	4.963	9	6	3	FEMALE	22	15	114	13	52	48	105
389	30	0.3	0	21.4	3.9	0	0	0	FEMALE	24	15	116	3	26	36	105
462	30	0.083	0.5	18.167	4.887	0	0	0	FEMALE	25	17	116	2	24	32	129
434	30	1	0.545	18.091	3.42	8	4	4	MALE	24	15	109	19	57	53	102
203	30	0.75	0	18.5	3.648	4	3	1	FEMALE	32	16	111	16	58	46	77
796	30	0.95	0.45	17.05	4.15	11	5	6	MALE	28	19	120	30	65	55	92
189	30	0	0.5	16.75	5.276	0	0	0	FEMALE	25	15	116	1	40	37	102
